# Supplementary material for: Allelopathic Effects of Artemisia thuscula and Plocama pendula on the Invasive Plant Cenchrus setaceus and Crops
Source: Plants (Basel). 2025 Oct 14;14(20):3159. doi: 10.3390/plants14203159 (PMC12567509; doi:10.3390/plants14203159)
Supplement: Supplementary file 1 [file plants-14-03159-s001.zip]

Archive with 1 entries (1 files):
- plants-3836011-supplementary.pdf
